# Supplementary material for: Distinct Effects of Seed Coat and Flower Colors on Metabolite Contents and Antioxidant Activities in Safflower Seeds
Source: Antioxidants (Basel). 2023 Apr 19;12(4):961. doi: 10.3390/antiox12040961 (PMC10136218; doi:10.3390/antiox12040961)
Supplement: Supplementary file 1 [file antioxidants-12-00961-s001.zip]

Archive with 1 entries (1 files):
- antioxidants-2298144-supplementary.pdf
